# Supplementary material for: Keystone Taxa and Predictive Functional Analysis of Sphagnum palustre Tank Microbiomes in Erxianyan Peatland, Central China
Source: Biology (Basel). 2022 Sep 30;11(10):1436. doi: 10.3390/biology11101436 (PMC9598613; doi:10.3390/biology11101436)
Supplement: Supplementary file 1 [file biology-11-01436-s001.zip]

Archive with 4 entries (2 files):
- biology-1908684-supplementary/
- biology-1908684-supplementary/Online resource Table S1 ;Table S2/
- biology-1908684-supplementary/Online resource Table S1 ;Table S2/Online resource Table S1.xlsx
- biology-1908684-supplementary/Online resource Table S1 ;Table S2/Online resource Table S2.xlsx
