# Supplementary material for: Keystone Taxa and Predictive Functional Analysis of Sphagnum palustre Tank Microbiomes in Erxianyan Peatland, Central China
Source: Biology (Basel). 2022 Sep 30;11(10):1436. doi: 10.3390/biology11101436 (PMC9598613; doi:10.3390/biology11101436)
Supplement: Supplementary file 1 [file biology-11-01436-s001.zip › biology-1908684-supplementary/Online resource Table S1 ;Table S2/Online resource Table S1.xlsx]

## Sheet: Sheet1
		Biology
		Keystone Taxa and Predictive Functional analysis of Sphagnum palustre tank microbiomes in Erxianyan peatland, central China
		Baiying Man1*, Xing Xiang1, Junzhong Zhang2, Gang Cheng1, Chao Zhang1, Yang Luo1, Yangmin Qin3
		1 College of Life Science, Shangrao Normal University, Shangrao 334001, China;
		2 Key Laboratory of Forest Disaster Warning and Control in Yunnan Higher Education Institutions, Southwest Forestry University, Kunming 650224, China;
		3 State Key Laboratory of Biogeology and Environmental Geology, China University of Geosciences, Wuhan 430074, China;
		Corresponding author：Baiying Man shmilying@126.com
	Supplementary Table 1 The taxonomy information of 42 known genera in core microbiomes which shared with most (≥90%) of the samples in Erxianyan peatland, central China. 42 representative OTUs in total of 183 core OTUs are presented.
	ID	Representative OTUs	Phylum	Total OTUs	Relative Abundance	No of Reads	Class	No of OTUs	Relative Abundance	No of Reads	Order	No of OTUs	Relative Abundance	No of Reads	Family	No of OTUs	Relative Abundance	No of Reads	Genus	No of OTUs	Relative Abundance	No of Reads
	1	OTU_18	p__Acidobacteria	4	0.0158502	24030	c__Acidobacteriia	4	0.0158502	24030	o__Solirubrobacterales	4	0.0158502	24030	f__unidentified_Acidobacteriales	4	0.0158502	24030	g__Granulicella	3	0.0141583	21465
	2	OTU_58									o__Sphingobacteriales								g__Acidipila	1	0.00171562	2601
	3	OTU_47	p__Actinobacteria	1	0.00129743	1967	c__Thermoleophilia	1	0.00129743	1967	o__Lactobacillales	1	0.00129743	1967	f__Solirubrobacteraceae	1	0.00129743	1967	g__Conexibacter	1	0.00129743	1967
	4	OTU_21	p__Bacteroidetes	2	0.00469041	7111	c__Bacteroidia	2	0.00469041	7111		1	0.00449912	6821	f__Sphingobacteriaceae	1	0.00449912	6821	g__Mucilaginibacter	1	0.00449912	6821
	5	OTU_316										1	0.000191284	290	f__Microscillaceae	1	0.000191284	290	g__Chryseolinea	1	0.000191284	290
	6	OTU_6	p__Firmicutes	11	0.0454431	68895	c__Bacilli	10	0.0453125	68697	o__Bacillales	7	0.0443752	67276	f__Lactobacillaceae	5	0.033881	51366	g__Lactobacillus	5	0.033881	51366
	7	OTU_15													f__Streptococcaceae	1	0.0103458	15685	g__Lactococcus	1	0.0103458	15685
	8	OTU_611									o__Clostridiales				f__Enterococcaceae	1	0.00014841	225	g__Enterococcus	1	0.00014841	225
	9	OTU_256									o__unidentified_Planctomycetacia	3	0.00093729	1421	f__Bacillaceae	2	0.000534935	811	g__Bacillus	2	0.000534935	811
	10	OTU_207									o__Mycoplasmatales				f__Planococcaceae	1	0.000402355	610	g__Sporosarcina	1	0.000402355	610
	11	OTU_304					c__Clostridia	1	0.000130601	198	o__Xanthomonadales	1	0.000130601	198	f__Lachnospiraceae	1	0.000130601	198	g__Butyrivibrio	1	0.000130601	198
	12	OTU_195	p__Planctomycetes	1	0.000615406	933	c__Planctomycetacia	1	0.000615406	933		1	0.000615406	933	f__Isosphaeraceae	1	0.000615406	933	g__Singulisphaera	1	0.000615406	933
	13	OTU_91	p__Tenericutes	1	0.000968291	1468	c__Mollicutes	1	0.000968291	1468		1	0.000968291	1468	f__Mycoplasmataceae	1	0.000968291	1468	g__Mycoplasma	1	0.000968291	1468
	14	OTU_2	p__Proteobacteria	50	0.249774	378675	c__Gammaproteobacteria	29	0.131738	199725		8	0.0467102	70816	f__Xanthomonadaceae	3	0.00912423	13833	g__Vibrio	1	0.00188184	2853
	15	OTU_7																	g__Phenylobacterium	1	0.00367528	5572
	16	OTU_2831									o__Pseudomonadales								g__Novosphingobium	1	0.00356711	5408
	17	OTU_2041													f__Moraxellaceae	5	0.0375859	56983	g__Roseiarcus	2	0.00575368	8723
	18	OTU_131																	g__Acidocella	3	0.0318322	48260
	19	OTU_78										10	0.0519296	78729	f__Xanthobacteraceae	1	0.00607556	9211	g__Serratia	1	0.00607556	9211
	20	OTU_172													f__unidentified_Gammaproteobacteria	9	0.045854	69518	g__Pseudomonas	4	0.00547995	8308
	21	OTU_20																	g__Dyella	2	0.0386353	58574
	22	OTU_3030									o__unidentified_Gammaproteobacteria								g__Methylocella	1	0.00126313	1915
	23	OTU_559																	g__Pantoea	1	0.000323203	490
	24	OTU_794																	g__Comamonas	1	0.000152367	231
	25	OTU_86										11	0.0103531	15696	f__Burkholderiaceae	6	0.00472471	7163	g__Methylorosula	1	0.00178685	2709
	26	OTU_209									o__Sphingomonadales								g__Methylobacterium	3	0.00210214	3187
	27	OTU_29																	g__Acinetobacter	2	0.000835712	1267
	28	OTU_32													f__Pseudomonadaceae	5	0.00562836	8533	g__Sphingomonas	5	0.00562836	8533
	29	OTU_3849					c__Alphaproteobacteria	21	0.118035	178950		10	0.102044	154706	f__Rhodanobacteraceae	10	0.102044	154706	g__Massilia	1	0.000236796	359
	30	OTU_24																	g__Bradyrhizobium	1	0.00118596	1798
	31	OTU_30																	g__Stenotrophomonas	5	0.085325	129359
	32	OTU_434									o__Rhizobiales								g__Rhodanobacter	1	0.0138298	20967
	33	OTU_231																	g__Dongia	1	0.000639811	970
	34	OTU_300																	g__Delftia	1	0.000826477	1253
	35	OTU_325										8	0.0350194	53092	f__Acetobacteraceae	2	0.00294115	4459	g__Phyllobacterium	1	0.00266148	4035
	36	OTU_41																	g__Lysobacter	1	0.00027967	424
	37	OTU_60													f__Caulobacteraceae	6	0.0320783	48633	g__Acidisoma	3	0.021838	33108
	38	OTU_124									o__unidentified_Alphaproteobacteria								g__Cupriavidus	1	0.00452617	6862
	39	OTU_65									o__Caulobacterales								g__Brevundimonas	1	0.000353545	536
	40	OTU_70																	g__Acidisphaera	1	0.00536056	8127
	41	OTU_2215										3	0.0037175	5636	f__Sphingomonadaceae	3	0.0037175	5636	g__Pandoraea	1	0.00112198	1701
	42	OTU_111																	g__Acidibacter	2	0.00259552	3935
	Tatal	42	7 phylum	70	0.318638	483079	9 class	70	0.318638	483079	15 order	70	0.318638	483079	22 family	70	0.318638	483079	42 known genura	70	0.318662	483115
