# Supplementary material for: Keystone Taxa and Predictive Functional Analysis of Sphagnum palustre Tank Microbiomes in Erxianyan Peatland, Central China
Source: Biology (Basel). 2022 Sep 30;11(10):1436. doi: 10.3390/biology11101436 (PMC9598613; doi:10.3390/biology11101436)
Supplement: Supplementary file 1 [file biology-11-01436-s001.zip › biology-1908684-supplementary/Online resource Table S1 ;Table S2/Online resource Table S2.xlsx]

## Sheet: Sheet2
	Biology
	Keystone Taxa and Predictive Functional analysis of Sphagnum palustre tank microbiomes in Erxianyan peatland, central China
	Baiying Man1*, Xing Xiang1, Junzhong Zhang2, Gang Cheng1, Chao Zhang1, Yang Luo1, Yangmin Qin3
	1 College of Life Science, Shangrao Normal University, Shangrao 334001, China;
	2 Key Laboratory of Forest Disaster Warning and Control in Yunnan Higher Education Institutions, Southwest Forestry University, Kunming 650224, China;
	3 State Key Laboratory of Biogeology and Environmental Geology, China University of Geosciences, Wuhan 430074, China;
	Corresponding author：Baiying Man shmilying@126.com
	Supplementary Table 2 The predominant ecological function of the Sphagnum palustre associated microbiomes in Erxianyan peatland, central China.
	Function prediction	Order	Family	Genus	OTU	No of Sequence
	methanotrophy	Rhizobiales	Beijerinckiaceae	Methylocella	1	1915
		Methylococcales	Methylococcaceae		1	9
			unidentified_Methylococcales	Crenothrix	1	4
	methanol_oxidation	Rhizobiales	Beijerinckiaceae	Methylobacterium	9	4434
		Rhodobacterales	Rhodobacteraceae	Paracoccus	2	34
		unidentified_Gammaproteobacteria	Methylophilaceae	Methylophilus	1	12
			unidentified_Gammaproteobacteria	Methylophaga	1	3
	chitinolysis	Xanthomonadales	Xanthomonadaceae	Lysobacter	6	1101
	cellulolysis	Frankiales	Acidothermaceae	Acidothermus	5	91
		Clostridiales	Lachnospiraceae	unidentified_Lachnospiraceae	1	10
			Ruminococcaceae	unidentified_Ruminococcaceae	3	62
		Cytophagales	Cytophagaceae	Cytophaga	3	32
		Halanaerobiales	Halanaerobiaceae	Halocella	1	5
	xylanolysis	Clostridiales	Lachnospiraceae	unidentified_Lachnospiraceae	1	10
			Ruminococcaceae	unidentified_Ruminococcaceae	1	7
		Bacteroidales	Prevotellaceae	unidentified_Prevotellaceae	1	5
	ligninolysis	Corynebacteriales	Nocardiaceae	Rhodococcus	1	17
	fermentation	Lactobacillales	Lactobacillaceae	Lactobacillus	20	60044
			Streptococcaceae	Lactococcus	3	15865
		Clostridiales	unidentified_Clostridiales	unidentified_Clostridiales	4	9253
		Enterobacteriales	Enterobacteriaceae	Serratia	1	9211
				unidentified_Enterobacteriaceae	1	1392
		Vibrionales	Vibrionaceae	Vibrio	2	3083
		Bacteroidales	Bacteroidaceae	Bacteroides	15	1263
			Prevotellaceae	Alloprevotella	8	692
		Lactobacillales	Leuconostocaceae	Weissella	1	613
		Clostridiales	Ruminococcaceae	Faecalibacterium	3	495
	aerobic_chemoheterotrophy	Xanthomonadales	Xanthomonadaceae	Stenotrophomonas	11	130541
			Rhodanobacteraceae	Rhodanobacter	3	22923
		Acidobacteriales	unidentified_Acidobacteriales	Granulicella	12	24737
		Sphingomonadales	Sphingomonadaceae	Sphingomonas	20	15072
				Novosphingobium	6	8529
		Pseudomonadales	Pseudomonadaceae	Pseudomonas	9	8733
		unidentified_Alphaproteobacteria	Acetobacteraceae	Acidocella	7	50724
				Acidisphaera	2	8545
				Acidisoma	1	10259
		unidentified_Gammaproteobacteria	Burkholderiaceae	Cupriavidus	4	8285
	aromatic_compound_degradation	Pseudomonadales	Moraxellaceae	Acinetobacter	2	1267
			Pseudomonadaceae	Pseudomonas	1	225
		Propionibacteriales	Nocardioidaceae	Nocardioides	5	107
		Clostridiales	Ruminococcaceae	Papillibacter	2	29
		Corynebacteriales	Nocardiaceae	Rhodococcus	2	25
	photosynthetic_cyanobacteria	Nostocales	unidentified_Nostocales	unidentified_Nostocales	1	5
	anoxygenic_photoautotrophy_S_oxidizing	Rhizobiales	Xanthobacteraceae	Rhodoplanes	1	36
	photoheterotrophy	unidentified_Alphaproteobacteria	Acetobacteraceae	Rhodopila	1	231
		Rhodobacterales	Rhodobacteraceae	Rhodobacter	1	46
		Rhizobiales	unidentified_Rhizobiales	Rhodomicrobium	1	744
			Xanthobacteraceae	Rhodopseudomonas	1	96
				Rhodoplanes	1	36
	nitrate_reduction	Xanthomonadales	Xanthomonadaceae	Stenotrophomonas	11	130541
		Enterobacteriales	Enterobacteriaceae	Serratia	1	9211
				unidentified_Enterobacteriaceae	1	1392
		unidentified_Gammaproteobacteria	Burkholderiaceae	Cupriavidus	4	8285
				Herbaspirillum	1	418
				Sutterella	3	308
		Pseudomonadales	Pseudomonadaceae	Pseudomonas	3	6643
		Vibrionales	Vibrionaceae	Vibrio	2	3083
		Xanthomonadales	Rhodanobacteraceae	Dyella	1	836
		Bacillales	Bacillaceae	Bacillus	1	323
	aerobic_nitrite_oxidation	Nitrospirales	Nitrospiraceae	unidentified_Nitrospiraceae	2	358
					5	343
					1	48
	denitrification	Pseudomonadales	Pseudomonadaceae	Pseudomonas	2	264
		Rhizobiales	Xanthobacteraceae	Rhodoplanes	1	36
		Rhodobacterales	Rhodobacteraceae	Paracoccus	2	34
		unidentified_Gammaproteobacteria	Rhodocyclaceae	Zoogloea	1	8
	nitrogen_fixation	Clostridiales	unidentified_Clostridiales	unidentified_Clostridiales	1	9061
		Rhizobiales	Beijerinckiaceae	unidentified_Beijerinckiaceae	2	3109
				Methylocella	1	1915
			Xanthobacteraceae	Bradyrhizobium	1	1798
		unidentified_Gammaproteobacteria	Burkholderiaceae	Herbaspirillum	1	418
			Rhodocyclaceae	Azospira	1	8
		Pseudomonadales	Pseudomonadaceae	Azotobacter	1	7
	nitrate_ammonification	Clostridiales	Eubacteriaceae	Garciella	1	4
				Garciella	1	4
		Lactobacillales	Lactobacillaceae	Lactobacillus	2	43625
		Enterobacteriales	Enterobacteriaceae	unidentified_Enterobacteriaceae	1	1392
	nitrite_respiration	Lactobacillales	Lactobacillaceae	Lactobacillus	2	43625
		Enterobacteriales	Enterobacteriaceae	unidentified_Enterobacteriaceae	1	1392
		Pseudomonadales	Pseudomonadaceae	Pseudomonas	2	264
		Rhizobiales	Xanthobacteraceae	Rhodoplanes	1	36
		Rhodobacterales	Rhodobacteraceae	Paracoccus	2	34
		unidentified_Gammaproteobacteria	Rhodocyclaceae	Zoogloea	1	8
				Thauera	1	5
		Clostridiales	Eubacteriaceae	Garciella	1	4
	sulfate_respiration	Desulfarculales	Desulfarculaceae		6	359
		Desulfobacterales	Desulfobacteraceae		3	264
		Desulfovibrionales	Desulfovibrionaceae	Desulfovibrio	7	150
			Desulfomicrobiaceae	Desulfomicrobium	1	10
		Clostridiales	Peptococcaceae	Desulfosporosinus	1	4
	dark_thiosulfate_oxidation	Pseudomonadales	Pseudomonadaceae	Pseudomonas	1	225
	manganese_respiration	Alteromonadales	Shewanellaceae	Shewanella	1	21
	iron_respiration	Desulfuromonadales	Geobacteraceae	Geobacter	3	27
			Desulfuromonadaceae	Desulfuromonas	1	3
		Alteromonadales	Shewanellaceae	Shewanella	1	21
	fumarate_respiration	Enterobacteriales	Enterobacteriaceae	unidentified_Enterobacteriaceae	1	1392
		Pasteurellales	Pasteurellaceae	Actinobacillus	1	138
		Campylobacterales	Helicobacteraceae	Helicobacter	1	10
			Campylobacteraceae	Campylobacter	1	5
